# Supplementary material for: An electrochemical biosensor for the detection of epithelial-mesenchymal transition
Source: Nat Commun. 2020 Jan 10;11:192. doi: 10.1038/s41467-019-14037-w (PMC6954246; doi:10.1038/s41467-019-14037-w)
Supplement: Supplementary file 2 — Source Data [file 41467_2019_14037_MOESM2_ESM.xlsx]

## Sheet: Figure 1
Figure1a	E-cadherin	N-cadherin	ZO-1	Vimentin	α-tubulin		Figure 1e
							Untreated	TGF
							22	52
							21	55
							21	57
							18	47
							31	67
							27	61
							17	46
							21	56
							19	45
							28	53
							23	48
							25	52
							21	74
							27	43
							28	57
							21	42
							22	57
							16	59
							18	55
							24	63
							25	70
							39	66
							27	74
							33	58
							26	76
						SD:	5.33854	9.75842

## Sheet: Figure 3
Figure 3a	E-cad-Ab-QDs

## Sheet: Figure 4
Figure 4b	E-cadherin (ng/mL)	1	2	3	SD:		Figure 4d	Initial detection	Detection after one month
	1	0.22	0.21	0.21	0.0057735		1	9.17	7.73
	10	1.21	1.14	1.21	0.0404145		2	9.35	7.76
	50	1.98	2.01	1.93	0.0404145		3	8.61	7.31
	100	2.7	2.82	2.85	0.0793725		SD:	0.385919	0.251595
	150	3.56	3.64	3.43	0.105987
	300	5.1	4.76	4.96	0.17088
	500	6.28	6.41	6.03	0.193132
	700	7.78	7.96	7.43	0.269506
	900	9.02	9.32	8.56	0.382797

## Sheet: Figure 5
Figure 5a	E-cadherin	N-cadherin	α-tubulin
Figure 5d
Time (h):	1	2	3	SD:
0	13	12.52	12.23	0.388887
12	5.58	5.43	5.18	0.202073
24	2.49	2.42	2.36	0.0650641
36	1.34	1.38	1.31	0.0351188
48	0.9	0.85	0.86	0.0264575
60	0.36	0.35	0.35	0.0057735
72	0.01	0.01	0.02	0.0057735

## Sheet: Figure 6
Figure 6a	E-cadherin	N-cadherin	α-tubulin		Figure 6c	E-cadherin	β-actin		Figure 6f	1	2	3	4	5	SD
									PBS	10.56	10.89	11.55	9.63	10.08	0.738695
									Serum	8.78	7.63	8.39	9.04	8.53	0.533038
									Blood	7.02	6.28	6.94	7.66	7.02	0.489163
									PBS+TGF	2.96	2.57	3.31	2.84	2.12	0.445702
									Serum+TGF	0.65	1.24	0.65	0.64	0.93	0.263951
									Blood+TGF	0.052	0.12	-0.04	0.03	0.08	0.0597729

## Sheet: Figure 7
Figure 7b	E-cadherin	α-tubulin	Figure 7c	E-cadherin	α-tubulin	Figure 7d	E-cadherin	α-tubulin	Figure 7e	E-cadherin	α-tubulin
